# Supplementary material for: Atomically precise ultrasmall copper cluster for room-temperature highly regioselective dehydrogenative coupling
Source: Nat Commun. 2023 Oct 28;14:6877. doi: 10.1038/s41467-023-42688-3 (PMC10613312; doi:10.1038/s41467-023-42688-3)
Supplement: Supplementary file 3 — Source Data [file 41467_2023_42688_MOESM3_ESM.xlsx]

## Sheet: 1
Coordinates of the Structures
14
1	E = -345.574585412	G = -345.494789
6	0.762918	0.536977	-0.014264
6	2.15391	0.521528	-0.01541
6	2.86703	1.73063	-0.009026
6	2.17688	2.95007	-0.001527
6	0.782266	2.96471	-0.00042
6	0.07705	1.75829	-0.00678
1	0.207706	-0.396941	-0.019151
1	2.71366	-0.408855	-0.021163
1	2.73592	3.88368	0.003423
1	0.246259	3.90961	0.00537
1	-1.00973	1.76781	-0.005921
6	4.34783	1.71813	-0.010261
1	4.82087	2.72651	-0.004829
8	5.03124	0.711666	-0.016703

## Sheet: 2
14
2	E = -308.394024912	G = -308.314908
6	0.779766	0.543179	-0.007103
6	2.17287	0.538518	-0.006432
6	2.88656	1.75232	-0.00686
6	2.17294	2.96618	-0.007986
6	0.779861	2.96162	-0.008656
6	0.079208	1.75242	-0.008214
1	0.239137	-0.399384	-0.006759
1	2.72157	-0.398265	-0.005567
1	2.72174	3.90291	-0.008321
1	0.239281	3.90421	-0.00952
1	-1.00736	1.75247	-0.008737
6	4.31589	1.75229	-0.006157
6	5.52595	1.75228	-0.005656
1	6.5921	1.75226	-0.005673

## Sheet: 3
21
3	E = -404.337220237	G = -404.186172
3	-0.581856	-0.204107	0.6734
6	1.57555	0.362669	-0.241615
6	-1.1645	-0.215017	-0.735368
1	-0.791513	0.77269	1.13562
1	-1.09088	-0.94899	1.29713
6	1.181	0.001628	-1.6829
1	1.34478	1.41835	-0.04507
1	2.65458	0.237113	-0.095236
6	-0.325235	-0.087897	-1.8549
1	1.59991	0.729119	-2.3913
1	1.63286	-0.96847	-1.94273
7	0.861616	-0.433688	0.761129
6	-0.895961	-0.066982	-3.13483
1	-0.244682	0.033558	-4.00112
6	-2.54914	-0.315138	-0.92077
1	-3.19468	-0.411968	-0.049301
6	-2.27424	-0.169418	-3.31242
1	-2.69709	-0.149588	-4.31344
6	-3.10763	-0.295065	-2.19724
1	-4.1839	-0.379317	-2.32337
1	1.04859	-1.42073	0.583179

## Sheet: D
33
D	E = -673.741754516	G = -673.496861
6	0.169492	-1.02084	2.20482
1	-0.707698	-0.690835	2.76587
6	0.407378	-2.50651	2.36178
6	-0.549486	-3.42223	1.91442
6	1.58146	-2.97336	2.9525
6	-0.333366	-4.78863	2.05967
1	-1.46542	-3.06642	1.44807
6	1.79503	-4.34263	3.10451
1	2.32987	-2.26513	3.29845
6	0.83975	-5.25098	2.65666
1	-1.08066	-5.49399	1.70859
1	2.71053	-4.69724	3.56846
1	1.00752	-6.31785	2.77074
6	-1.19474	-0.255243	0.355657
6	1.11077	-0.75781	-0.114794
6	-1.42389	0.060842	-1.03239
1	-1.99776	-0.146601	1.08042
6	0.684297	-1.18549	-1.50902
1	1.57501	0.234788	-0.118692
1	1.81283	-1.47121	0.317297
6	-0.486547	-0.369224	-1.99057
1	1.5372	-1.08365	-2.18468
1	0.401366	-2.24625	-1.49716
7	-0.051816	-0.671503	0.793104
6	-0.722555	-0.080657	-3.32837
1	-0.01468	-0.410456	-4.08301
6	-2.58076	0.756592	-1.40892
1	-3.29342	1.06945	-0.651223
6	-1.86426	0.629595	-3.70107
1	-2.03238	0.854697	-4.74998
6	-2.79395	1.04939	-2.748
1	-3.67954	1.59687	-3.05262
1	1.03601	-0.447375	2.54631

## Sheet: E
33
E	E = -673.728251104	G = -673.481745
6	1.64541	0.035304	1.68363
1	2.54563	0.642667	1.62853
6	1.33296	-0.482734	3.00321
6	0.512803	-1.58829	3.29788
6	1.96593	0.201578	4.05883
6	0.316812	-1.96943	4.61798
1	0.057675	-2.17968	2.51478
6	1.74477	-0.171567	5.37614
1	2.62351	1.03682	3.83596
6	0.917972	-1.25796	5.65605
1	-0.306017	-2.8302	4.83806
1	2.22534	0.374146	6.18129
1	0.751725	-1.56083	6.68528
6	-0.274874	-0.789048	0.408949
6	1.5728	0.60644	-0.637447
6	-1.03815	-0.391364	-0.827724
1	-0.872132	-0.606945	1.30452
1	-0.033129	-1.85728	0.362915
6	1.16373	-0.118133	-1.91295
1	1.18271	1.62851	-0.644199
1	2.656	0.636801	-0.520698
6	-0.33767	-0.130993	-2.00828
1	1.61005	0.406436	-2.76203
1	1.57039	-1.13767	-1.90515
7	1.00988	-0.069025	0.561547
6	-1.04192	0.159929	-3.17443
1	-0.497065	0.378346	-4.08918
6	-2.4312	-0.361643	-0.814504
1	-2.96902	-0.558742	0.109229
6	-2.43507	0.174189	-3.1668
1	-2.97823	0.397966	-4.08018
6	-3.13014	-0.084373	-1.98683
1	-4.21569	-0.063007	-1.97646

## Sheet: Cu3NC_NHC
168
Cu3NC_NHC	E = -8708.23400893	G = -8706.987023
29	16.2477	-4.44116	22.8189
29	15.3506	-2.09432	23.0682
29	17.6362	-2.66637	23.9955
7	18.2317	-5.46459	24.7737
7	19.6899	-2.17043	23.4219
7	15.6327	-6.29011	23.8241
7	19.1564	-4.95641	22.8592
7	17.2853	0.163358	23.1239
7	18.0322	-2.42292	26.171
7	13.2922	-4.23404	22.8121
7	14.1318	-3.68262	20.8733
7	16.4214	-0.200403	25.0993
6	15.9998	-4.79943	19.7075
6	16.0811	-6.6265	25.0512
6	16.1722	-5.3875	18.4554
1	15.7082	-4.94173	17.581
6	11.457	-6.7904	21.8743
1	12.3575	-7.04721	21.3243
6	12.1397	-3.75484	19.3371
7	16.5496	-5.32154	20.8243
6	20.3441	-2.853	22.4591
6	14.3915	-3.73973	22.1981
7	15.0202	-0.610784	21.5062
6	12.1279	-4.32449	21.8838
1	11.5766	-3.37911	21.9768
7	13.523	-1.68868	24.2122
6	19.9846	-6.86543	25.9032
6	18.1246	-4.6682	23.6869
6	12.8512	-4.36417	20.5229
1	13.1043	-5.40345	20.2732
6	11.1792	-5.45617	22.2025
6	19.2893	-6.50453	24.61
1	18.7909	-7.40384	24.2254
6	16.078	2.117	26.0184
6	15.1947	-3.5266	19.8955
1	15.8517	-2.73174	20.2607
1	14.7528	-3.19905	18.9523
6	16.7531	-0.791204	23.9319
6	17.1029	-5.68372	25.6621
1	16.6447	-4.7062	25.8435
1	17.4759	-6.07071	26.6127
6	16.0297	0.132946	21.0077
6	20.1484	-5.87174	23.4963
1	20.9216	-5.23551	23.9466
6	17.3759	-0.044066	21.6871
1	17.7386	-1.06671	21.5363
1	18.1131	0.649336	21.2778
6	12.6882	-2.66888	24.6174
6	13.0942	-4.0838	24.2436
1	14.0443	-4.33316	24.7261
1	12.3423	-4.80583	24.5687
6	10.5655	-7.80562	22.2209
1	10.7805	-8.83288	21.9404
6	14.7344	-7.08816	23.2264
1	14.4164	-6.77207	22.2407
6	16.9486	-6.54407	18.3458
1	17.1017	-7.0144	17.3792
6	12.2741	-4.37277	18.0863
1	12.842	-5.2974	18.0035
6	20.3343	-1.18222	24.0615
1	19.7655	-0.674887	24.8334
6	16.9294	1.20115	25.1733
1	17.9432	1.16372	25.5991
6	12.0797	-0.059789	25.2369
1	11.8895	0.983107	25.4663
6	19.5777	-4.00884	21.8387
1	18.6709	-3.64203	21.3474
1	20.1852	-4.53495	21.0995
6	21.6559	-2.54719	22.0997
1	22.1501	-3.11894	21.3204
6	11.3831	-2.57841	19.4307
1	11.2394	-2.08894	20.3894
6	17.2833	-6.44055	20.7134
1	17.7051	-6.81364	21.6369
6	15.6336	-7.76899	25.7124
1	16.0215	-8.01113	26.697
6	17.3054	-1.5912	26.946
6	11.5243	-2.39561	25.3347
1	10.8729	-3.20963	25.6372
6	10.9235	-2.65456	17.0546
1	10.4441	-2.23384	16.1761
6	17.0487	1.52387	23.6688
1	16.0718	1.85868	23.291
6	18.0868	2.56087	23.3201
6	21.6472	-0.818122	23.7683
1	22.1232	-0.012552	24.3174
6	13.2141	-0.416844	24.5127
1	13.9219	0.326322	24.1686
6	22.098	-6.48105	22.0464
1	22.6003	-5.59573	22.4314
6	17.6367	-1.34109	28.277
1	17.0321	-0.657153	28.8645
6	11.2158	-1.07127	25.6559
1	10.3175	-0.836742	26.2189
6	20.2006	-7.97078	22.0353
1	19.2229	-8.27044	22.4024
6	9.38712	-7.50239	22.9089
1	8.69104	-8.29307	23.1715
6	18.7436	-1.98425	28.8366
1	19.0159	-1.80963	29.873
6	14.2267	-8.24012	23.8218
1	13.4883	-8.8401	23.3017
6	17.5184	-7.08107	19.4994
1	18.1383	-7.97052	19.4693
6	20.1582	-8.37821	27.8008
1	19.8436	-9.28653	28.3056
6	20.8198	-6.80905	22.518
6	19.4873	-2.85329	28.0391
1	20.3466	-3.38971	28.4268
6	14.8541	2.63464	25.569
1	14.5059	2.43065	24.5605
6	22.3188	-1.50999	22.7606
1	23.3419	-1.25638	22.5004
6	16.09	-0.966632	26.2891
1	15.4027	-1.75909	25.9787
1	15.5632	-0.309677	26.9839
6	22.7427	-7.28615	21.1052
1	23.7371	-7.02313	20.7577
6	20.8445	-8.78089	21.0995
1	20.3637	-9.69078	20.7514
6	21.1485	-7.57071	28.3626
1	21.6062	-7.84694	29.3075
6	16.5086	2.43141	27.3142
1	17.4645	2.05135	27.6683
6	10.7755	-2.03484	18.2987
1	10.1716	-1.1362	18.3886
6	15.8415	1.014	19.9445
1	16.674	1.60594	19.5775
6	19.0987	-3.03197	26.7139
1	19.6398	-3.69821	26.0555
6	19.5837	-8.02648	26.5777
1	18.8247	-8.66863	26.1352
6	20.9831	-6.06359	26.4747
1	21.3367	-5.17161	25.9647
6	21.5629	-6.41514	27.694
1	22.3514	-5.79778	28.115
6	13.8008	-0.490744	20.9585
1	13.0296	-1.10793	21.4022
6	14.6851	-8.58644	25.0924
1	14.3178	-9.47839	25.5908
6	9.99124	-5.16246	22.8856
1	9.75427	-4.12866	23.1291
6	19.434	2.22409	23.1404
1	19.7415	1.18545	23.2001
6	13.531	0.35349	19.8845
1	12.5315	0.397227	19.4667
6	22.1147	-8.43764	20.6277
1	22.6175	-9.07311	19.9052
6	19.9838	4.55281	22.7813
1	20.7179	5.32448	22.5707
6	11.6738	-3.82701	16.9501
1	11.7791	-4.32365	15.9903
6	20.3773	3.2151	22.8661
1	21.4189	2.94449	22.717
6	18.6415	4.89457	22.9629
1	18.3299	5.93242	22.8959
6	17.6959	3.90209	23.2238
1	16.6526	4.17332	23.3661
6	9.10005	-6.17717	23.2401
1	8.17875	-5.93192	23.7596
6	14.5738	1.12121	19.3668
1	14.405	1.79674	18.5337
6	14.081	3.44775	26.3981
1	13.1457	3.86061	26.0308
6	14.5171	3.749	27.6917
1	13.9178	4.38754	28.3334
6	15.7342	3.24057	28.1483
1	16.087	3.48385	29.1459

## Sheet: Int1
181
Int1	E = -9016.34160476	G = -9015.001209
29	16.1585	-4.12461	22.9424
29	15.2613	-1.78604	22.9159
29	17.5329	-2.27413	23.9155
7	18.2274	-5.02788	24.9422
7	19.3928	-1.70846	22.8766
7	14.9784	-5.78534	25.489
7	19.0301	-4.60159	22.9513
7	16.9426	0.61086	23.3439
7	18.2017	-1.85894	25.9348
7	13.2538	-3.86062	22.551
7	14.3188	-3.59537	20.6504
7	16.093	-0.074439	25.2374
6	16.1044	-2.40603	19.3135
6	16.2047	-6.18911	25.8558
6	15.4028	-1.55896	18.4443
1	14.3821	-1.79861	18.1646
6	12.2766	-6.71484	22.3273
1	13.3614	-6.66334	22.3759
6	12.5019	-4.12899	18.9929
7	17.3688	-2.16168	19.6887
6	19.9678	-2.53081	21.9749
6	14.4195	-3.45259	22.0054
7	14.796	-0.19218	21.5297
6	12.2601	-4.31307	21.5535
1	11.5265	-3.50981	21.3938
7	13.3607	-1.34825	24.0319
6	19.9729	-6.64165	25.8312
6	18.0471	-4.28218	23.8202
6	13.1612	-4.4649	20.3073
1	13.5363	-5.49696	20.2738
6	11.5406	-5.58295	21.9448
6	19.1489	-6.15378	24.6682
1	18.5414	-6.9785	24.272
6	15.6593	2.06726	26.4836
6	15.5012	-3.71195	19.7872
1	15.1772	-4.2723	18.9047
1	16.2653	-4.31282	20.2879
6	16.474	-0.480148	23.9977
6	17.2434	-5.09786	26.0244
1	16.7352	-4.13314	26.0504
1	17.7958	-5.23223	26.9597
6	15.6828	0.779012	21.2446
6	19.9887	-5.57958	23.5016
1	20.8569	-5.03861	23.9084
6	17.0442	0.622526	21.8939
1	17.4723	-0.335979	21.5967
1	17.7243	1.42142	21.592
6	12.5073	-2.33803	24.3548
6	12.9315	-3.73546	23.9609
1	13.8124	-4.03645	24.5423
1	12.1348	-4.44691	24.1846
6	11.6178	-7.90008	22.6524
1	12.2013	-8.77449	22.9267
6	14.0485	-6.72711	25.2836
1	13.0646	-6.37697	24.9874
6	16.0457	-0.43542	17.935
1	15.5293	0.231194	17.2504
6	12.3625	-5.11499	18.0111
1	12.7319	-6.11934	18.2034
6	19.9507	-0.508007	23.1018
1	19.4398	0.112362	23.8269
6	16.5553	1.31118	25.5292
1	17.5488	1.22616	25.9906
6	11.8852	0.244294	25.0652
1	11.6898	1.27686	25.333
6	19.2807	-3.86049	21.7332
1	18.3298	-3.65412	21.2323
1	19.8748	-4.48713	21.0652
6	21.1139	-2.15523	21.2702
1	21.5521	-2.84329	20.5541
6	12.0158	-2.839	18.7344
1	12.1283	-2.06434	19.4871
6	17.984	-1.0813	19.1812
1	19.0136	-0.929984	19.5009
6	16.5278	-7.53595	26.0547
1	17.521	-7.81467	26.3923
6	17.3211	-1.43067	26.8601
6	11.3159	-2.08886	25.0393
1	10.6496	-2.91163	25.2791
6	11.2703	-3.53422	16.541
1	10.7931	-3.30415	15.593
6	16.7119	1.86765	24.1014
1	15.7559	2.28649	23.7585
6	17.7911	2.90243	23.8783
6	21.0843	-0.054454	22.4347
1	21.4794	0.93319	22.6487
6	13.0439	-0.090411	24.3711
1	13.7623	0.663186	24.0751
6	21.7957	-7.00977	22.483
1	22.5166	-6.51478	23.1297
6	17.6624	-1.32619	28.2076
1	16.927	-0.978498	28.9264
6	11.0021	-0.780322	25.4072
1	10.0837	-0.565019	25.9451
6	19.5219	-7.27507	21.6911
1	18.476	-6.9801	21.7203
6	10.2214	-7.96432	22.6047
1	9.70921	-8.88914	22.8541
6	18.9566	-1.66729	28.6071
1	19.2472	-1.59347	29.6506
6	14.2881	-8.09358	25.4113
1	13.4976	-8.80811	25.2078
6	17.3721	-0.190662	18.3032
1	17.9196	0.661108	17.9118
6	21.0985	-8.47796	26.9502
1	21.3379	-9.53573	27.0059
6	20.4505	-6.62905	22.5212
6	19.8709	-2.09137	27.6426
1	20.8902	-2.35404	27.9054
6	14.4555	2.66351	26.0846
1	14.1486	2.6428	25.0436
6	21.6789	-0.899493	21.4966
1	22.5683	-0.590851	20.9552
6	15.9563	-1.03477	26.3204
1	15.444	-1.91132	25.9098
1	15.3329	-0.600799	27.105
6	22.2122	-8.03442	21.6297
1	23.2575	-8.32846	21.6089
6	19.9406	-8.2965	20.839
1	19.2127	-8.79906	20.2087
6	21.5979	-7.59492	27.91
1	22.2235	-7.96435	28.7171
6	16.0319	2.14112	27.8325
1	16.9722	1.69677	28.152
6	11.4063	-2.54113	17.5168
1	11.0331	-1.53836	17.327
6	15.3531	1.86008	20.4278
1	16.0931	2.62836	20.2265
6	19.4465	-2.17656	26.3177
1	20.1069	-2.51382	25.5252
6	20.2864	-8.00382	25.9185
1	19.9009	-8.69152	25.1696
6	20.4849	-5.76103	26.7916
1	20.2412	-4.70551	26.7287
6	21.2876	-6.23492	27.8294
1	21.6714	-5.54521	28.5763
6	13.5656	-0.122445	21.0025
1	12.8964	-0.929454	21.2793
6	15.5579	-8.50596	25.8098
1	15.7885	-9.56022	25.928
6	10.1448	-5.64932	21.9045
1	9.57009	-4.77574	21.6049
6	19.0766	2.76951	24.4224
1	19.3123	1.93586	25.0781
6	13.1594	0.915246	20.1675
1	12.152	0.927901	19.7647
6	21.2854	-8.67882	20.8077
1	21.6094	-9.47644	20.1454
6	19.7817	4.80544	23.3189
1	20.5501	5.54332	23.1088
6	11.7473	-4.82116	16.7912
1	11.6433	-5.59718	16.0388
6	20.0647	3.71445	24.1461
1	21.0522	3.60724	24.586
6	18.5042	4.94948	22.776
1	18.273	5.801	22.143
6	17.517	4.00207	23.0559
1	16.5198	4.12212	22.6376
6	9.48597	-6.8377	22.2318
1	8.40163	-6.88274	22.1912
6	14.0723	1.92957	19.8779
1	13.7921	2.76088	19.2378
6	13.6437	3.31411	27.0139
1	12.7216	3.78663	26.6873
6	14.0199	3.37198	28.3584
1	13.3882	3.88176	29.0795
6	15.2185	2.78505	28.7666
1	15.5258	2.83792	29.8069
6	16.0247	-5.9584	22.3832
6	15.9264	-7.16638	22.1716
6	15.8167	-8.58053	21.9951
6	16.7648	-9.4487	22.576
6	14.7515	-9.14394	21.2634
6	16.6456	-10.8292	22.434
1	17.5938	-9.02462	23.1339
6	14.6337	-10.5266	21.1303
1	14.0159	-8.48791	20.8082
6	15.578	-11.375	21.7148
1	17.3876	-11.483	22.8846
1	13.8049	-10.9435	20.5646
1	15.4858	-12.4518	21.6069

## Sheet: Int2
223
Int2	E = -9883.13795004	G = -9881.462200
29	15.9612	-4.42832	23.5512
29	15.092	-2.03747	23.3856
29	17.4987	-2.46074	24.0015
7	18.1253	-4.87679	25.6542
7	19.1568	-2.29664	22.5446
7	15.1841	-5.71218	26.0519
7	18.837	-5.05779	23.6001
7	16.8537	0.301412	22.9868
7	18.6138	-1.6525	25.6943
7	13.0116	-4.06157	23.395
7	13.8636	-3.95087	21.3758
7	16.4121	0.046431	25.1117
6	15.7176	-3.14663	19.8035
6	16.2053	-5.73096	26.9227
6	15.1154	-2.08271	19.1226
1	14.0355	-1.98253	19.1293
6	11.8958	-6.94319	23.3226
1	12.9588	-6.99528	23.0984
6	11.8758	-4.54547	19.9573
7	17.0501	-3.33893	19.8029
6	19.7194	-3.38598	21.9816
6	14.1221	-3.73138	22.7082
7	14.2779	-0.602757	21.9674
6	11.8966	-4.53895	22.5401
1	11.1783	-3.71717	22.4093
7	13.4376	-1.49766	24.8428
6	19.8414	-6.23984	26.9191
6	17.9151	-4.45759	24.3832
6	12.6522	-4.79972	21.2244
1	12.9941	-5.84284	21.2293
6	11.1876	-5.75121	23.0981
6	18.9971	-6.07532	25.6822
1	18.346	-6.9535	25.5732
6	16.1745	2.41184	25.9228
6	14.9176	-4.27112	20.4148
1	14.4056	-4.77622	19.5891
1	15.6055	-4.98891	20.8662
6	16.5118	-0.612601	23.9302
6	17.2081	-4.61071	26.7575
1	16.6885	-3.68217	26.5149
1	17.7987	-4.46665	27.6662
6	15.0879	0.243191	21.3051
6	19.7894	-5.8901	24.3646
1	20.6968	-5.30117	24.5642
6	16.5686	0.062873	21.5813
1	16.8622	-0.965325	21.3538
1	17.1731	0.742884	20.9779
6	12.5164	-2.41872	25.1902
6	12.8441	-3.84808	24.8252
1	13.7788	-4.14063	25.3138
1	12.0616	-4.5246	25.1736
6	11.241	-8.05928	23.8418
1	11.7952	-8.97934	24.0061
6	14.3098	-6.72544	26.0826
1	13.4985	-6.67954	25.3631
6	15.9236	-1.18881	18.4225
1	15.4804	-0.363588	17.8731
6	11.4455	-5.62682	19.1812
1	11.6747	-6.64112	19.4996
6	19.7089	-1.0959	22.3027
1	19.2108	-0.252873	22.7636
6	16.9157	1.44794	25.0238
1	17.969	1.43062	25.3327
6	12.1006	0.203379	25.8985
1	11.9946	1.24864	26.1692
6	19.0268	-4.71339	22.2076
1	18.0439	-4.66318	21.7276
1	19.5951	-5.51274	21.7334
6	20.8551	-3.29648	21.174
1	21.2777	-4.19655	20.7398
6	11.5665	-3.24206	19.544
1	11.8968	-2.39954	20.1444
6	17.8213	-2.46295	19.1392
1	18.8907	-2.65609	19.1727
6	16.3848	-6.75321	27.8571
1	17.2321	-6.7301	28.5353
6	17.9648	-0.989871	26.6719
6	11.3542	-2.07798	25.8839
1	10.6337	-2.84857	26.1404
6	10.4107	-4.11138	17.6041
1	9.83651	-3.94276	16.6979
6	16.8352	1.69567	23.5056
1	15.8583	2.12644	23.2505
6	17.9146	2.56299	22.899
6	20.831	-0.917149	21.4979
1	21.2233	0.081461	21.3351
6	13.2229	-0.219514	25.1911
1	13.9985	0.477002	24.9033
6	21.5071	-7.58864	23.6533
1	22.2784	-6.92613	24.0381
6	18.6124	-0.566549	27.8316
1	18.0569	-0.037553	28.5996
6	11.1412	-0.74682	26.2472
1	10.2472	-0.461142	26.7934
6	19.1743	-8.05765	23.2112
1	18.1322	-7.74536	23.2281
6	9.87573	-7.99799	24.1413
1	9.3658	-8.86935	24.5412
6	19.979	-0.818398	27.9751
1	20.508	-0.491479	28.8652
6	14.4063	-7.79147	26.9781
1	13.6653	-8.58425	26.9631
6	17.3087	-1.37459	18.4338
1	17.9734	-0.703782	17.8989
6	20.7999	-7.69189	28.6101
1	20.913	-8.68244	29.0403
6	20.1662	-7.1958	23.7062
6	20.6532	-1.48054	26.9491
1	21.717	-1.68486	27.0107
6	14.9013	2.90897	25.6087
1	14.4251	2.65276	24.6661
6	21.4207	-2.04458	20.9261
1	22.3031	-1.95447	20.2994
6	16.5099	-0.665851	26.376
1	15.916	-1.57963	26.2769
1	16.0737	-0.04966	27.1652
6	21.8612	-8.83646	23.1322
1	22.9048	-9.13555	23.1081
6	19.5303	-9.30243	22.691
1	18.7625	-9.96534	22.3047
6	21.4573	-6.60065	29.1823
1	22.0809	-6.7401	30.0602
6	16.766	2.79109	27.1349
1	17.7621	2.42899	27.3807
6	10.8429	-3.02498	18.3719
1	10.6059	-2.0115	18.0601
6	14.5886	1.2282	20.4537
1	15.2733	1.90401	19.9506
6	19.9264	-1.88826	25.8314
1	20.3944	-2.42401	25.0114
6	19.9909	-7.51077	27.4863
1	19.4765	-8.36073	27.0446
6	20.5076	-5.15116	27.4948
1	20.3852	-4.16325	27.0637
6	21.3073	-5.32827	28.6234
1	21.8133	-4.4761	29.0687
6	12.953	-0.51026	21.7831
1	12.3514	-1.21632	22.3462
6	15.4642	-7.80281	27.8862
1	15.5724	-8.61062	28.6039
6	9.82433	-5.6947	23.4027
1	9.2686	-4.7765	23.2259
6	19.2714	2.37608	23.2026
1	19.5728	1.62739	23.9307
6	12.3727	0.429912	20.9337
1	11.2946	0.46692	20.8172
6	20.8721	-9.69756	22.655
1	21.1431	-10.667	22.2485
6	19.8822	4.14197	21.6636
1	20.6428	4.75801	21.1937
6	10.7098	-5.4119	18.0135
1	10.369	-6.2599	17.4271
6	20.2486	3.1599	22.5893
1	21.2948	3.01714	22.8448
6	18.5345	4.339	21.359
1	18.2421	5.11044	20.653
6	17.5582	3.55159	21.9741
1	16.5077	3.71805	21.7448
6	9.16833	-6.81527	23.9203
1	8.1076	-6.76366	24.1466
6	13.2089	1.32185	20.2603
1	12.7946	2.07946	19.6018
6	14.2347	3.75933	26.4911
1	13.2565	4.1516	26.2278
6	14.8305	4.12305	27.7022
1	14.3131	4.78992	28.385
6	16.1001	3.63944	28.0218
1	16.5761	3.93068	28.9532
6	15.7926	-6.21924	22.8189
6	15.5649	-7.3024	22.2759
6	15.2849	-8.55643	21.651
6	15.8882	-9.74833	22.1072
6	14.3848	-8.63977	20.5663
6	15.6088	-10.9709	21.4967
1	16.5563	-9.70325	22.9614
6	14.0971	-9.8673	19.9693
1	13.9086	-7.73363	20.2026
6	14.713	-11.0382	20.4241
1	16.0751	-11.8783	21.8705
1	13.3786	-9.91476	19.1549
1	14.4844	-11.9932	19.9611
6	16.4131	-6.5763	18.418
1	16.6307	-5.62612	18.8988
6	15.3194	-6.55443	17.4699
6	14.9778	-5.27426	16.9697
6	14.5421	-7.66902	17.0818
6	13.9236	-5.11975	16.0798
1	15.5538	-4.40615	17.2785
6	13.4791	-7.50195	16.2008
1	14.7292	-8.64681	17.5034
6	13.1739	-6.23496	15.6919
1	13.6747	-4.13501	15.6984
1	12.8818	-8.36128	15.9125
1	12.3439	-6.11539	15.0023
6	17.2025	-8.91927	18.2116
1	16.4565	-9.48887	18.774
1	16.8631	-8.81801	17.1785
7	17.2056	-7.53751	18.7949
6	18.5496	-9.59032	18.2668
6	19.5436	-9.25934	17.3369
6	18.8127	-10.5536	19.2486
6	20.7943	-9.87055	17.4003
1	19.3422	-8.51458	16.571
6	20.0642	-11.1691	19.3093
1	18.0315	-10.8268	19.9541
6	21.0568	-10.8237	18.3891
1	21.5609	-9.61035	16.6771
1	20.2579	-11.9288	20.061
1	22.0281	-11.3075	18.4309
6	18.1797	-7.24161	19.8829
1	18.3269	-8.16601	20.438
1	17.6797	-6.54678	20.5613
6	19.5073	-6.7025	19.3802
6	20.6953	-7.23701	19.8925
6	19.577	-5.65218	18.4552
6	21.9323	-6.73545	19.4827
1	20.6565	-8.06035	20.5959
6	20.8134	-5.16124	18.0328
1	18.6734	-5.2142	18.0432
6	21.9968	-5.70243	18.5446
1	22.8435	-7.17054	19.8825
1	20.8531	-4.36185	17.2982
1	22.9589	-5.32835	18.207

## Sheet: TS2-3
223
TS2-3	E = -9883.10707161	G = -9881.427317
29	16.1267	-4.44769	22.4214
29	15.1195	-2.20984	23.1891
29	17.5734	-2.49068	23.3586
7	17.9586	-5.06814	24.7374
7	19.2441	-2.10893	22.0989
7	15.0236	-6.35516	25.578
7	19.0102	-5.00319	22.8167
7	16.6612	0.345063	23.0747
7	18.9996	-1.8772	25.1809
7	13.1661	-4.21294	22.3579
7	14.0522	-3.41898	20.514
7	16.5736	-0.339977	25.1413
6	15.939	-2.21681	19.2567
6	16.1867	-6.10795	26.1994
6	15.3963	-1.05602	18.6908
1	14.3298	-0.99215	18.5042
6	11.5097	-6.55436	21.4637
1	12.5813	-6.72165	21.4158
6	11.9946	-3.06831	19.0922
7	17.256	-2.36517	19.487
6	19.9575	-3.08679	21.5062
6	14.3075	-3.75602	21.809
7	14.0121	-0.529146	22.3663
6	11.9984	-4.0815	21.4529
1	11.4736	-3.14659	21.6937
7	13.6999	-2.5675	24.7873
6	19.7712	-6.0361	26.2583
6	17.8966	-4.59964	23.473
6	12.7176	-3.93167	20.0938
1	12.8701	-4.9332	19.6683
6	11.0314	-5.23738	21.5092
6	19.0864	-6.01502	24.914
1	18.6874	-7.01677	24.7135
6	15.471	1.66409	26.0926
6	15.1078	-3.45591	19.4939
1	14.6074	-3.71369	18.5576
1	15.7978	-4.26391	19.7298
6	16.5697	-0.753228	23.8557
6	16.9183	-4.86048	25.7441
1	16.1941	-4.17922	25.2903
1	17.3749	-4.36937	26.6088
6	14.6595	0.455827	21.7106
6	20.009	-5.5861	23.7496
1	20.6536	-4.76818	24.1037
6	16.174	0.341288	21.7054
1	16.4809	-0.601476	21.25
1	16.6392	1.162	21.1568
6	12.7982	-3.57159	24.7408
6	13.0534	-4.66911	23.7333
1	13.9786	-5.18562	24.0134
1	12.2503	-5.40674	23.7745
6	10.6221	-7.62856	21.4768
1	10.9998	-8.64757	21.4427
6	14.3025	-7.40744	25.9816
1	13.3651	-7.57238	25.4572
6	16.2544	-0.016939	18.3356
1	15.8644	0.885667	17.8736
6	11.3139	-3.66481	18.0257
1	11.3445	-4.74414	17.908
6	19.701	-0.847266	22.0301
1	19.0845	-0.096702	22.5063
6	16.6536	1.1403	25.3047
1	17.5743	1.37584	25.8472
6	12.4731	-1.58035	26.6121
1	12.3904	-0.763508	27.3213
6	19.362	-4.48032	21.5079
1	18.4497	-4.44531	20.9027
1	20.0551	-5.1714	21.0312
6	21.1584	-2.82334	20.8437
1	21.6949	-3.63788	20.3663
6	11.9492	-1.67574	19.2398
1	12.4833	-1.21136	20.0605
6	18.0715	-1.35987	19.1321
1	19.1304	-1.52215	19.3091
6	16.6688	-6.90669	27.2412
1	17.6049	-6.66338	27.7315
6	18.4362	-1.39466	26.3054
6	11.7081	-3.6217	25.6107
1	10.9999	-4.44103	25.5363
6	10.5589	-1.49299	17.2686
1	10.0039	-0.883929	16.5615
6	16.7592	1.62354	23.8342
1	15.8937	2.24296	23.5793
6	18.024	2.37084	23.4649
6	20.8886	-0.500726	21.3916
1	21.2049	0.537035	21.377
6	13.5293	-1.59988	25.7062
1	14.2642	-0.807082	25.6943
6	22.2427	-6.41924	22.9572
1	22.651	-5.4415	23.203
6	19.1932	-1.01983	27.4156
1	18.7026	-0.640528	28.3069
6	11.5399	-2.61507	26.563
1	10.696	-2.63814	27.2459
6	20.3782	-7.9456	22.8631
1	19.3232	-8.16051	22.9997
6	9.24337	-7.39569	21.5265
1	8.5494	-8.23076	21.5319
6	20.5855	-1.12851	27.3538
1	21.1985	-0.8354	28.2007
6	14.7048	-8.26839	27.003
1	14.0816	-9.1093	27.2876
6	17.6251	-0.171623	18.5546
1	18.3341	0.599575	18.2707
6	20.9414	-7.31654	27.9568
1	21.3228	-8.2674	28.3164
6	20.8834	-6.67537	23.1756
6	21.17	-1.60742	26.1824
1	22.2461	-1.70463	26.0865
6	14.188	1.71602	25.5259
1	14.0336	1.41397	24.4928
6	21.6372	-1.51213	20.7894
1	22.5707	-1.28771	20.2819
6	16.9288	-1.21589	26.2443
1	16.4365	-2.17581	26.0748
1	16.5382	-0.787633	27.1711
6	23.0822	-7.41022	22.4417
1	24.1357	-7.19872	22.2853
6	21.2105	-8.9378	22.3455
1	20.7973	-9.91072	22.0937
6	21.1222	-6.15684	28.7152
1	21.6406	-6.20467	29.668
6	15.6407	2.04955	27.4271
1	16.6338	2.03252	27.8712
6	11.2394	-0.890991	18.3318
1	11.2138	0.188596	18.4537
6	13.982	1.54656	21.1681
1	14.5339	2.31751	20.6394
6	20.3354	-1.97321	25.1257
1	20.7448	-2.36174	24.1993
6	20.2645	-7.25643	26.7382
1	20.1221	-8.16157	26.1532
6	19.9671	-4.8766	27.017
1	19.5904	-3.92823	26.6559
6	20.6326	-4.93743	28.2421
1	20.7683	-4.03146	28.8259
6	12.683	-0.436178	22.5246
1	12.216	-1.25054	23.068
6	15.916	-8.011	27.6432
1	16.2644	-8.64855	28.4504
6	9.6536	-5.01006	21.5646
1	9.27401	-3.99152	21.5927
6	19.2807	1.95269	23.929
1	19.3612	1.10469	24.6055
6	11.9344	0.631809	22.0321
1	10.8616	0.663235	22.1894
6	22.567	-8.67166	22.1355
1	23.2172	-9.44328	21.7347
6	20.3576	3.70557	22.6527
1	21.2588	4.2295	22.3489
6	10.5958	-2.88062	17.1195
1	10.0682	-3.35291	16.2962
6	20.4398	2.61613	23.5263
1	21.4059	2.29259	23.9037
6	19.1112	4.1303	22.1892
1	19.0394	4.98581	21.5244
6	17.9516	3.46516	22.5955
1	16.9812	3.81269	22.247
6	8.7615	-6.08612	21.568
1	7.69231	-5.90071	21.6034
6	12.597	1.63794	21.3297
1	12.0502	2.48466	20.9259
6	13.098	2.14303	26.2833
1	12.111	2.18712	25.8317
6	13.2763	2.52281	27.6181
1	12.4293	2.86542	28.2047
6	14.5496	2.47667	28.1886
1	14.6965	2.78354	29.2196
6	16.0475	-6.33549	21.6094
6	15.72	-7.31636	22.307
6	15.4067	-8.47928	23.0626
6	16.4165	-9.14859	23.7882
6	14.0987	-9.01141	23.0729
6	16.1298	-10.3164	24.4873
1	17.4208	-8.73917	23.7918
6	13.8203	-10.1863	23.7655
1	13.3091	-8.49157	22.5412
6	14.8336	-10.8439	24.4708
1	16.9146	-10.8214	25.0426
1	12.8132	-10.5926	23.7576
1	14.6143	-11.7626	25.0064
6	16.5581	-6.78484	19.6401
1	17.104	-5.8569	19.5056
6	15.2628	-6.83999	18.8939
6	15.2241	-6.16369	17.6624
6	14.1401	-7.56786	19.3042
6	14.0876	-6.22276	16.8557
1	16.09	-5.59466	17.3333
6	13	-7.62111	18.5011
1	14.1579	-8.08398	20.2562
6	12.9719	-6.95262	17.2746
1	14.0748	-5.70298	15.9025
1	12.1321	-8.17941	18.8369
1	12.0877	-7.00477	16.6462
6	16.8207	-9.22884	19.7103
1	16.2157	-9.3073	20.621
1	16.1447	-9.33955	18.857
7	17.3766	-7.85257	19.6552
6	17.8778	-10.3028	19.7009
6	18.6257	-10.5563	18.543
6	18.1413	-11.0372	20.8642
6	19.6299	-11.5238	18.5519
1	18.4274	-9.98743	17.6379
6	19.1412	-12.0135	20.871
1	17.5566	-10.8503	21.7625
6	19.8896	-12.2537	19.7161
1	20.2035	-11.7159	17.6502
1	19.3272	-12.5932	21.771
1	20.664	-13.0151	19.7179
6	18.7628	-7.60307	20.0586
1	19.1975	-8.54565	20.3837
1	18.7337	-6.95879	20.9439
6	19.6386	-6.99472	18.9754
6	20.9788	-6.72009	19.2913
6	19.1764	-6.71039	17.6874
6	21.8278	-6.14628	18.3453
1	21.3651	-6.9803	20.2724
6	20.0285	-6.13533	16.7383
1	18.1563	-6.9574	17.4105
6	21.3525	-5.84333	17.0651
1	22.8674	-5.95743	18.6001
1	19.6569	-5.92873	15.7387
1	22.0146	-5.40492	16.3246

## Sheet: Int3
223
Int3	E = -9883.13217543	G = -9881.456311
29	15.7308	-4.60281	23.3788
29	14.8256	-2.17747	24.0581
29	17.3476	-2.66237	23.7923
7	17.8064	-5.11491	25.4443
7	18.7838	-2.6517	22.2502
7	14.7629	-5.69999	26.9608
7	18.5316	-5.3767	23.3874
7	16.398	0.032137	23.0239
7	18.9329	-1.85678	25.2664
7	12.7942	-4.45918	23.3521
7	13.6143	-4.49123	21.3288
7	16.5849	-0.184402	25.192
6	15.1934	-3.75045	19.502
6	16.0845	-5.82756	27.1551
6	14.6356	-3.23334	18.3294
1	13.696	-3.62265	17.9562
6	10.3637	-6.34543	23.0982
1	11.279	-6.90069	22.9115
6	11.6345	-3.78818	19.9522
7	16.3682	-3.32325	19.9994
6	19.2919	-3.74273	21.6419
6	13.9263	-4.53011	22.6305
7	13.659	-0.836597	22.8068
6	11.5947	-4.2176	22.5009
1	11.3948	-3.13955	22.5115
7	13.4656	-2.43894	25.5666
6	19.8222	-5.93774	26.7798
6	17.5614	-4.83279	24.1509
6	12.1465	-4.60902	21.109
1	11.9344	-5.67038	20.9202
6	10.3548	-4.95186	22.9413
6	18.9255	-6.08368	25.5768
1	18.4792	-7.08794	25.5817
6	15.5725	1.9839	25.8045
6	14.536	-4.88485	20.2561
1	13.9723	-5.51137	19.56
1	15.3175	-5.50411	20.6912
6	16.4107	-0.858106	24.0359
6	16.9315	-4.72177	26.5511
1	16.2557	-3.9614	26.1534
1	17.558	-4.26892	27.3254
6	14.2659	-0.10189	21.8505
6	19.6513	-5.88356	24.219
1	20.3839	-5.07032	24.3255
6	15.7716	-0.279777	21.7478
1	16.0082	-1.31963	21.5068
1	16.1986	0.361633	20.9737
6	12.4956	-3.38167	25.5983
6	12.7257	-4.63849	24.7905
1	13.6701	-5.0731	25.1273
1	11.9344	-5.3602	25.0061
6	9.21214	-7.0146	23.5096
1	9.2256	-8.09421	23.629
6	13.9495	-6.60742	27.5188
1	12.885	-6.46318	27.3448
6	15.3185	-2.2336	17.6411
1	14.9115	-1.82359	16.7218
6	10.905	-4.40165	18.9288
1	10.6911	-5.46639	18.9809
6	19.2749	-1.44355	21.914
1	18.8314	-0.596125	22.4186
6	16.6653	1.29285	25.0178
1	17.6398	1.6325	25.381
6	12.2526	-1.15766	27.2081
1	12.2093	-0.265456	27.8235
6	18.6774	-5.08965	21.9654
1	17.6856	-5.12243	21.5065
1	19.2746	-5.88801	21.5229
6	20.2931	-3.64623	20.6751
1	20.6678	-4.54179	20.1981
6	11.9025	-2.41556	19.8743
1	12.5037	-1.94417	20.6432
6	17.0241	-2.37344	19.3152
1	17.9801	-2.06462	19.7244
6	16.6371	-6.86953	27.9087
1	17.7081	-6.9241	28.0727
6	18.5544	-1.09461	26.3125
6	11.3645	-3.23629	26.4019
1	10.5937	-4.00016	26.3791
6	10.7138	-2.28522	17.7716
1	10.357	-1.7035	16.927
6	16.5845	1.44378	23.4706
1	15.6866	2.00838	23.1997
6	17.7864	2.06595	22.7916
6	20.2836	-1.26402	20.9724
1	20.6354	-0.261533	20.7517
6	13.3419	-1.36026	26.3675
1	14.1388	-0.627875	26.308
6	21.7103	-7.28895	24.0186
1	22.2596	-6.48363	24.4997
6	19.4759	-0.541584	27.2005
1	19.1338	0.061678	28.0357
6	11.235	-2.11103	27.2178
1	10.3602	-1.98541	27.8486
6	19.647	-8.17599	23.1206
1	18.6005	-8.05707	22.8611
6	8.03768	-6.29798	23.7627
1	7.13891	-6.82033	24.076
6	20.8397	-0.767117	26.9896
1	21.5777	-0.341676	27.6628
6	14.4056	-7.68643	28.2757
1	13.7043	-8.39354	28.7066
6	16.544	-1.79451	18.1412
1	17.1274	-1.03776	17.626
6	21.2717	-6.99738	28.4138
1	21.7017	-7.89872	28.8396
6	20.3474	-7.1302	23.736
6	21.2322	-1.53455	25.8942
1	22.2786	-1.73093	25.6865
6	14.2256	1.83242	25.4401
1	13.9616	1.23982	24.5676
6	20.8032	-2.39267	20.338
1	21.5908	-2.3132	19.5951
6	17.0622	-0.824747	26.4084
1	16.5158	-1.76546	26.5267
1	16.8237	-0.179311	27.2572
6	22.3619	-8.48341	23.706
1	23.4177	-8.59769	23.9319
6	20.3005	-9.36807	22.8038
1	19.7511	-10.1684	22.3173
6	21.6042	-5.74601	28.9381
1	22.2903	-5.67232	29.7764
6	15.8926	2.74584	26.933
1	16.9341	2.88377	27.215
6	11.4443	-1.66807	18.7921
1	11.6662	-0.606118	18.737
6	13.5606	0.808256	21.065
1	14.0794	1.37896	20.3012
6	20.2429	-2.06064	25.0634
1	20.4977	-2.67081	24.2036
6	20.3818	-7.09331	27.3424
1	20.13	-8.0686	26.9335
6	20.1665	-4.68628	27.3055
1	19.7403	-3.78704	26.8773
6	21.0483	-4.5912	28.3823
1	21.3004	-3.6152	28.7871
6	12.3449	-0.658286	23.0225
1	11.9108	-1.25768	23.8156
6	15.7817	-7.81965	28.4684
1	16.1816	-8.63888	29.0584
6	9.1796	-4.24029	23.2037
1	9.16357	-3.1599	23.078
6	19.0952	1.75448	23.1907
1	19.2696	1.09727	24.0401
6	11.5718	0.238843	22.2886
1	10.5137	0.347304	22.5009
6	21.6566	-9.52727	23.1014
1	22.1632	-10.4552	22.8547
6	19.9867	3.13438	21.4126
1	20.8377	3.55748	20.8874
6	10.4446	-3.65348	17.8416
1	9.87611	-4.13866	17.0541
6	20.1886	2.28557	22.506
1	21.1974	2.04976	22.833
6	18.6879	3.4537	21.0124
1	18.5252	4.12662	20.176
6	17.5947	2.92164	21.7006
1	16.5848	3.18951	21.3969
6	8.02223	-4.91061	23.6077
1	7.11089	-4.35145	23.797
6	12.1915	0.981347	21.2841
1	11.6239	1.69088	20.6898
6	13.2188	2.43378	26.1938
1	12.1798	2.31956	25.8972
6	13.5468	3.19294	27.3227
1	12.7639	3.66965	27.9048
6	14.8843	3.34915	27.6902
1	15.1448	3.94696	28.5582
6	17.0564	-7.35607	20.1215
6	16.3769	-7.6777	21.0761
6	15.4546	-7.97598	22.1263
6	15.7962	-7.79561	23.4823
6	14.1605	-8.43669	21.8108
6	14.8756	-8.0766	24.4908
1	16.795	-7.46457	23.7379
6	13.2437	-8.7115	22.8246
1	13.8947	-8.59878	20.7707
6	13.594	-8.52748	24.1667
1	15.1694	-7.96519	25.5276
1	12.2611	-9.09651	22.5663
1	12.8821	-8.75814	24.9538
6	17.8235	-6.91863	18.9328
1	18.4801	-6.09947	19.2556
6	16.9086	-6.34817	17.8469
6	17.4409	-5.40195	16.9626
6	15.5947	-6.79083	17.6565
6	16.679	-4.91701	15.9001
1	18.4627	-5.05921	17.1023
6	14.829	-6.30723	16.592
1	15.1764	-7.53001	18.334
6	15.3709	-5.3717	15.7092
1	17.1074	-4.18983	15.2163
1	13.8177	-6.67563	16.4429
1	14.7825	-5.00514	14.8731
6	18.0522	-9.17938	17.9428
1	17.7642	-9.80622	18.805
1	17.1262	-8.88953	17.4373
7	18.7222	-7.94031	18.3752
6	18.9208	-9.96556	16.9856
6	19.3733	-9.36098	15.8042
6	19.2822	-11.2891	17.2551
6	20.1693	-10.0713	14.9078
1	19.0948	-8.33067	15.5972
6	20.0782	-12.0049	16.3561
1	18.9354	-11.7657	18.1697
6	20.5235	-11.3966	15.1822
1	20.5116	-9.59661	13.9924
1	20.3496	-13.0339	16.574
1	21.142	-11.9507	14.4822
6	19.8905	-8.20076	19.2163
1	20.3622	-9.10746	18.8213
1	19.6066	-8.43112	20.258
6	20.928	-7.09355	19.1946
6	21.7971	-6.93032	20.2834
6	21.1093	-6.29025	18.0598
6	22.839	-6.00075	20.2321
1	21.6792	-7.55607	21.1614
6	22.1417	-5.34914	18.013
1	20.4523	-6.43646	17.2085
6	23.0154	-5.20514	19.096
1	23.5158	-5.90557	21.0771
1	22.2813	-4.74785	17.1186
1	23.8352	-4.49369	19.0472

[truncated: 10 more sheets: Int4, Int5, Int6, TS6-7, Int7, Int8, Int9, TS9-10, Int10, Int11]
